# Supplementary material for: Bacillus amyloliquefaciens SC06 Ameliorated Intestinal Mucosal Injury by Regulated Intestinal Stem Cells Proliferation and Differentiation via Activating Wnt/β-Catenin Signal Pathway in Clostridium perfringens-Challenged Mouse
Source: Microorganisms. 2025 Sep 12;13(9):2136. doi: 10.3390/microorganisms13092136 (PMC12472280; doi:10.3390/microorganisms13092136)
Supplement: Supplementary file 1 [file microorganisms-13-02136-s001.zip]

Archive with 1 entries (1 files):
- microorganisms-3790133-supplementary.pdf
